# Supplementary material for: Using a Fibrinolysis Delivery Catheter in Pulmonary Embolism Treatment for Measurement of Pulmonary Artery Hemodynamics
Source: Adv Respir Med. 2022 Nov 23;90(6):483–99. doi: 10.3390/arm90060055 (PMC9774279; doi:10.3390/arm90060055)
Supplement: Supplementary file 1 [file arm-90-00055-s001.zip]

Archive with 1 entries (1 files):
- arm-1969448-supplementary.pdf
